# Supplementary material for: Selective and Effective Gold Recovery from Printed Circuit Boards and Gold Slag Using Amino-Acid-Functionalized Cellulose Microspheres
Source: Polymers (Basel). 2023 Jan 8;15(2):321. doi: 10.3390/polym15020321 (PMC9863566; doi:10.3390/polym15020321)
Supplement: Supplementary file 1 [file polymers-15-00321-s001.zip]

Archive with 1 entries (1 files):
- polymers-2059188-supplementary.pdf
